# Supplementary material for: Saving time and money in biomedical publishing: the case for free-format submissions with minimal requirements
Source: BMC Med. 2023 May 10;21:172. doi: 10.1186/s12916-023-02882-y (PMC10170849; doi:10.1186/s12916-023-02882-y)
Supplement: Supplementary file 2 — Additional file 2: Table S1. Initial submission guidelines for leading biomedical journals. This anonymized table presents the quantitative statistics extracted from the 302 selected biomedical journals. The data we collected from these journals include the maximum character count for the title and running title, the maximum word count for the abstract and manuscript body, the maximum number of items, the maximum number of references, abstract sections, main sections, and whether a template is available for authors. [file 12916_2023_2882_MOESM2_ESM.xlsx]

## Sheet: Sheet1
Table S1. Initial submission guidelines for leading biomedical journals (N=302, anonymized).
Maximum title character count	Maximum running title character count	Maximum abstract word count	Abstract sections	Maximum word count	Main sections*	Maximum number of items	Maximum number of references	Template available
85	NS	150	Background, Results, Conclusions	45000 characters	IRDM	7	NS	no
NS	NS	NS	NS	NS	NS	NS	NS	no
NS	NS	NS	NS	NS	NS	NS	NS	no
NS	NS	250	Background, Methods, Results, Conclusions	2700	IMRC	5	40	no
NS	NS	NS	NS	NS	NS	NS	NS	no
NS	NS	300	Background, Methods, Findings, Interpretation	3500	NS	NS	30	no
NS	NS	300	Background, Methods, Findings, Interpretation	3500	NS	NS	30	no
75	NS	200	Background, Rationale, Results, Conclusions	4300	NS	6	50	no
NS	NS	NS	NS	NS	NS	NS	NS	no
96	40	125	Background, Objectives, Methods, Results, Conclusions	4500	NS	6	40	yes
150	NS	150	unstructured	45000 characters	IRDM	7	NS	no
150	NS	150	unstructured	45000 characters	IRDM	8	NS	no
NS	NS	300	Background, Methods, Findings, Interpretation	3500	NS	NS	30	no
NS	NS	NS	NS	NS	NS	NS	NS	no
150	NS	150	unstructured	45000 characters	unstructured	7	NS	no
150	NS	150	unstructured	45000 characters	IRDM	7	NS	no
175	65	275	Purpose, Patients and Methods, Results, Conclusions	3000	IMRD	6	NS	no
15 words	7 words	250	Background, Objectives, Methods, Results, Conclusions	5000	IMRDC	no limit	NS	no
NS	NS	NS	NS	NS	NS	NS	NS	no
150	NS	150	unstructured	45000 characters	IRDM	8	NS	no
NS	NS	250	Background, Results, Conclusions	NS	IRDCM	NS	NS	yes
NS	NS	NS	NS	45000 characters	NS	7	NS	no
NS	NS	250	Background, Methods, Findings, Interpretation	3500	NS	NS	30	no
NS	NS	NS	Methods, Results	NS	NS	NS	NS	no
NS	50	250	NS	NS	IRDM	NS	NS	no
NS	NS	NS	NS	NS	IMRD	NS	NS	no
NS	NS	250	NS	NS	NS	NS	NS	no
NS	NS	250	Background, Methods, Findings, Interpretation	3500	NS	NS	30	no
NS	NS	200	unstructured	NS	IMRD	NS	NS	yes
NS	NS	300	Background, Objectives, Design, Setting, Participants, Intervention, Outcome Measurements, Statistical Analysis, Results and Limitations, Conclusions, Patient Summary	3000	IMRDC	NS	40	no
NS	NS	250	NS	NS	IRDM	NS	NS	no
NS	NS	300	unstructured	NS	IMRD	NS	NS	yes
NS	NS	250	Background, Methods, Findings, Interpretation	3500	NS	NS	30	no
135	NS	250	NS	8000	IRDM	8	NS	yes
NS	NS	NS	Methods, Results	NS	NS	NS	NS	no
NS	NS	200	NS	63000 characters	IRDM	7	NS	no
NS	NS	250	Objectives, Design, Results, Conclusions	4000	NS	no limit	NS	no
100	NS	160	NS	40000 characters	IRDM	10	no limit	no
150	NS	350	Importance, Objectives, Design, Setting, Participants, Interventions, Exposures, Main Outcomes, Measures, Results, Conclusions, Relevance	3000	NS	5	75	no
150	NS	150	NS	NS	IRDM	7	NS	no
NS	NS	250	Background, Methods, Findings, Interpretation	3500	NS	NS	30	no
NS	60	150	NS	6000	IMRD	7	50	no
NS	50	350	Background, Method, Results, Conclusions	5000	IMRD	8	50	no
162	NS	250	unstructured	NS	IMRD	NS	NS	no
150	NS	150	unstructured	45000 characters	IRDM	7	NS	no
100	NS	175	NS	NS	IRDM	NS	NS	yes
135	NS	250	NS	10000	IRDM	8	NS	yes
NS	NS	NS	NS	NS	NS	NS	NS	no
NS	NS	250	unstructured	NS	IMRDC	NS	NS	yes
NS	NS	250	Background, Methods, Findings, Interpretation	3500	NS	NS	30	no
NS	NS	250	Background, Methods, Findings, Interpretation	3500	NS	NS	30	no
NS	NS	260	Background and Aims, Methods, Results, Conclusions	7000	NS	7	NS	no
150	NS	350	Importance, Objectives, Design, Setting, Participants, Interventions, Exposures, Main Outcomes, Measures, Results, Conclusions, Relevance	3000	NS	5	75	no
130	NS	275	Background and Aims, Methods, Results, Conclusions	6000	IMRC	8	100	no
NS	47	250	Objectives, Research Design and Methods, Results, Conclusions	4000	IMRC	4	40	no
NS	NS	250	unstructured	12000	NS	NS	NS	no
NS	NS	250	NS	NS	NS	NS	NS	no
NS	NS	350	Background, Methods, Results, Conclusions	NS	IMRDC	NS	NS	no
NS	NS	300	Background, Methods, Findings, Interpretation	3500	NS	NS	30	no
NS	50	NS	Introduction, Materials and Methods, Results, Discussion	NS	IMRD	NS	NS	no
150	50	300	unstructured	5000	IMRD	6	100	no
150	NS	150	unstructured	55000 characters	IRDM	no limit	no limit	no
NS	NS	250	Objectives, Methods, Results, Conclusions	3000	IMRD	8	50	no
150	60	250	unstructured	8000	IRDM	10	100	no
150	NS	350	Importance, Objectives, Design, Setting, Participants, Interventions or Exposures, Main Outcomes or Measures, Results, Conclusions, Relevance	3000	NS	5	75	no
120	NS	250	Background, Methods, Results, Conclusions	5000	IMRD	no limit	NS	yes
NS	NS	250	Objectives, Methods, Results, Conclusions	3500	IMRD	5	40	no
135	50	250	unstructured	15000	IRDM	10	80	yes
200	55	250	Background, Methods, Results, Conclusions	4000	IMRD	no limit	no limit	no
150	NS	150	unstructured	45000 characters	IRDM	7	NS	no
150	NS	350	Importance, Objectives, Design, Setting, Participants, Interventions, Exposures, Main Outcomes, Measures, Results, Conclusions, Relevance	3000	NS	5	75	no
15 words	NS	200	unstructured	12000	IRDM	NS	NS	no
150	NS	350	Importance, Objectives, Design, Setting, Participants, Interventions, Exposures, Main Outcomes, Measures, Results, Conclusions, Relevance	3000	NS	5	75	no
NS	NS	NS	NS	NS	NS	NS	NS	no
NS	NS	250	Background and Aims, Methods, Results, Conclusions	5000	IMRD	no limit	100	no
100	50	250	Rationale, Objectives, Methods, Measurements, Main Results, Conclusions	3500	IMRD	NS	50	no
100	50	160	NS	40000 characters	IRDM	10	NS	no
200	70	500	Background, Methods, Findings, Conclusions	no limit	IMRD	no limit	NS	no
NS	NS	250	Aims, Methods, Results, Conclusions	3500	IMRD	6	30	no
120	50	250	unstructured	4000	IMRD	7	100	no
100	40	400	Background, Methods, Results, Conclusions	6000	IMRD	8	no limit	yes
130	NS	275	Background and Aims, Methods, Results, Conclusions	6000	IMRC	8	100	no
14 words	NS	250	Background, Methods, Results, Conclusions	3000	IMRD	8	no limit	no
NS	NS	300	Background, Methods, Findings, Interpretation	3500	NS	NS	30	no
NS	NS	350	Background, Results, Conclusions	NS	BMRDC	NS	NS	no
NS	NS	200	unstructured	no limit	IMRD	NS	NS	no
NS	60	250	NS	5000	IMRD	6	50	no
100	50	150	NS	45000 characters	IRDM	7	NS	no
15 words	7 words	250	Objectives, Background, Methods, Results, Conclusions	5000	IMRDC	no limit	NS	no
NS	NS	NS	NS	4000	NS	4	50	yes
150	NS	250	unstructured	5000	IMRD	8	100	no
NS	45	300	Objectives, Background, Methods, Results, Conclusions	5000	IMRD	NS	NS	no
NS	50	250	Objective, Methods, Results, Interpretation	4500	IMRD	8	50	yes
100	40	175	unstructured	NS	IRDM	NS	NS	yes
NS	NS	275	Background, Objectives, Design, Setting, Patients, Participants, Interventions, Measurements, Results, Limitations, Conclusions	3500	IMRD	6	45	no
NS	50	300	Background, Methods, Results, Conclusions	8000	IMRD	8	NS	no
8 words	NS	250	NS	NS	IMRDC	NS	NS	no
NS	60	250	NS	5000	IMRD	7	50	no
NS	NS	250	Background, Methods, Results, Conclusions	5000	BMRDC	6	50	yes
100	40	175	unstructured	NS	IRDM	NS	NS	yes
250	70	NS	Background, Methodology, Principal Findings, Conclusions, Significance	no limit	IRDM	no limit	NS	no
150	NS	350	Importance, Objectives, Design, Setting, Participants, Interventions, Exposures, Main Outcomes, Measures, Results, Conclusions, Relevance	3000	NS	5	75	no
150	NS	350	Importance, Objective, Designs, Setting, Participants, Interventions, Exposures, Main Outcomes, Measures, Results, Conclusions, Relevance	3000	NS	5	75	no
NS	NS	200	Purpose, Methods, Results, Conclusions	4000	IMRD	5	40	no
135	60	350	Objectives or Purpose, Design, Participants, Methods, Main Outcome Measures, Results, Conclusions	NS	IMRD	NS	40	no
150	35	250	Background, Methods, Results, Conclusions	3500	IMRD	8	100	no
120	40	350	NS	NS	IMRD	NS	NS	no
160	50	250	Background, Methods, Results, Conclusions	6500	IMRD	6	50	yes
NS	40	250	Background, Methods, Results, Conclusions	3000	NS	NS	40	no
NS	NS	250	Background, Methods, Findings, Interpretation	3500	NS	NS	30	no
NS	NS	250	NS	NS	NS	NS	NS	no
NS	NS	250	Objective, Methods, Results, Conclusions	4200	IMRD	6	50	no
NS	60	250	NS	5000	IMRD	8	50	no
NS	NS	350	Objective, Methods, Results, Conclusions	NS	BMRDC	NS	NS	no
NS	45	350	Context, Purpose, Approach, Methods, Results, Conclusions, Implications	8000	IMRD	NS	NS	no
150	NS	200	unstructured	4000	IMRD	8	60	no
150	50	350	unstructured	5000	IRDM	7	NS	no
NS	NS	250	Background, Methods, Results, Conclusions	3000	IMRD	8	50	no
NS	NS	NS	NS	NS	IMRDC	NS	NS	yes
NS	NS	NS	NS	NS	NS	NS	NS	no
NS	NS	250	NS	9000	NS	NS	NS	no
NS	40	250	Objectives, Summary Background Data, Methods, Results, Conclusions	3500	IMRD	7	50	no
150	NS	350	Importance, Objectives, Design, Setting, Participants, Interventions, Exposures, Main Outcomes, Measures, Results, Conclusions, Relevance	3000	NS	5	75	no
200	50	250	unstructured	6000	IRDM	8	50	no
200	70	300	Background, Methodology, Principal Findings, Conclusions, Significance	no limit	IRDM	no limit	NS	no
NS	NS	250	Objectives, Methods, Results, Conclusions	3000	IMRD	6	50	no
50 words	50	250	unstructured	NS	IMRD	NS	NS	no
12 words	NS	250	Background, Objectives, Methods, Results, Conclusions	3500	IMRD	8	NS	no
120	32	180	unstructured	7000	IRDM	NS	no limit	no
NS	NS	200	unstructured	no limit	IMRD	NS	NS	yes
NS	NS	NS	unstructured	NS	NS	NS	NS	no
NS	NS	200	unstructured	5000	IRDM	10	50	no
200	70	300	Background, Methodology, Principal Findings, Conclusions, Significance	no limit	IRDM	no limit	NS	no
NS	30	NS	NS	NS	IMRC	NS	NS	no
NS	50	250	Background, Hypothesis, Study Design, Study Results, Conclusions	4000	IMRD	5	NS	no
NS	NS	300	unstructured	NS	IMRDC	NS	NS	no
NS	NS	250	Background, Methods, Results, Conclusions	3000	NS	8	50	no
NS	NS	350	Background, Methods, Results, Conclusions	NS	IMRDC	NS	NS	yes
NS	NS	250	unstructured	NS	IRDM	NS	125	no
NS	80	250	Introduction, Objectives, Methods, Results, Conclusions	NS	IMRD	NS	NS	yes
120	50	200	unstructured	no limit	IRDM	8	NS	no
NS	NS	200	NS	NS	IMRDC	NS	NS	no
NS	NS	250	Purpose, Methods, Results, Conclusions	3000	NS	5	50	no
NS	NS	250	NS	NS	NS	NS	NS	no
130	40	300	Background, Methods, Results, Discussion, Conclusions	2750	NS	NS	75	no
NS	47	200	unstructured	4000	IMRD	8	50	no
NS	NS	250	Objective, Methods, Results, Conclusions	4000	IMRD	no limit	no limit	yes
NS	NS	250	unstructured	2500	IMRDC	NS	40	no
90	NS	250	Research Question, Materials, Methods, Results, Answer to Question	3000	IMRD	8	40	no
NS	50	250	Background, Methods, Results, Conclusions	4000	IMRD	8	50	no
NS	NS	150	unstructured	15000	NS	NS	NS	no
150	50	300	unstructured	3500	IMRD	8	80	no
NS	40	250	Objective, Methods, Results, Conclusions	4500	IMRD	5	50	no
NS	NS	150	unstructured	4500	IMRD	NS	40	no
NS	40	250	Background, Aims, Methods, Results, Conclusions	NS	IMRD	NS	NS	no
NS	NS	350	Background, Method, Results, Conclusions	NS	BRDC	NS	NS	no
150	NS	150	unstructured	45000 characters	IRDM	NS	NS	no
NS	40	250	NS	50000 characters	IRDM	8	NS	no
NS	NS	250	Background, Methods, Results, Conclusions	3500	NS	8	40	no
12	NS	500	Background, Objectives, Study Design, Results, Conclusions	3000	IMRDC	NS	NS	no
NS	NS	250	structured	3500	IMRD	no limit	40	no
NS	NS	250	structured	NS	IRDM	NS	85	no
NS	NS	350	Background, Hypothesis or Purpose, Study Design, Methods, Results, Conclusions, Clinical Relevance	6000	IMRD	NS	60	no
NS	NS	200	unstructured	4500	IMRD	8	80	no
NS	NS	350	Background, Methods, Results, Conclusions	NS	BMRDC	NS	NS	no
NS	60	300	Background, Methods, Results, Conclusions	6000	MRDC	5	NS	no
NS	NS	250	Introduction and Hypothesis, Methods, Results, Conclusions	4000	IMRD	6	50	no
NS	NS	200	unstructured	NS	IMRD	NS	NS	no
NS	NS	NS	unstructured	NS	IMRDC	NS	NS	no
150	NS	150	unstructured	55000 characters	IRDM	7	NS	no
NS	NS	no limit	Aims, Hypothesis, Methods, Results, Conclusions, Interpretation	4000	IMRD	no limit	50	no
NS	NS	300	NS	5000	IMRD	6	NS	no
NS	NS	300	NS	NS	NS	NS	NS	no
NS	NS	250	unstructured	4000	IMRD	5	NS	no
NS	NS	NS	Introduction, Results, Discussion	NS	NS	NS	NS	no
NS	NS	NS	Objective, Methods, Results, Conclusions	8500	IMRD	8	NS	no
135	NS	250	NS	NS	IRDM	NS	NS	yes
NS	NS	300	Background, Methods, Results, Conclusions	6000	IMRD	6	NS	no
15 words	7 words	250	Objectives, Background, Methods, Results, Conclusions	4500	IMRDC	NS	NS	no
NS	NS	NS	NS	NS	NS	NS	NS	no
125	40	250	Background, Methods, Results, Conclusions	3500	NS	6	50	no
100	50	250	Background, Methods, Results, Conclusions	3500	NS	6	NS	no
NS	NS	NS	NS	NS	NS	NS	NS	no
140	NS	350	Background and Objectives, Methods, Results, Discussion	4500	IMRD	7	50	no
NS	NS	300	Objectives, Design, Setting, Patients, Subjects, Interventions, Measurements, Main results, Conclusions	3000	NS	6	50	no
NS	NS	200	Purpose, Methods, Findings, Conclusions	4000	IMRD	NS	NS	no
15 words	NS	300	Background, Purpose, Materials, Methods, Results, Conclusions	3000	IMRD	6	35	no
120	45	260	Background, Aims, Methods, Results, Conclusions	NS	IMRD	NS	NS	no
NS	NS	250	unstructured	NS	IMRD	NS	NS	no
NS	45	250	unstructured	8000	IMRD	NS	NS	no
200	50	250	unstructured	8000	IRDM	8	100	no
100	NS	250	Background, Objectives, Methods, Results, Conclusions	3700	IMRD	5	NS	no
160	40	200	Background, Methods, Results, Conclusions	3500	BMRD	7	50	no
15 words	7 words	300	Background and Objectives, Design, Setting, Participants, Measurements, Results, Conclusions	3000	IMRD	8	50	no
NS	NS	250	Objectives, Methods, Results, Conclusions	2500	IMRD	5	30	no
45	NS	250	unstructured	8000	IMRD	NS	NS	no
NS	50	250	unstructured	4000	IMRD	8	50	no
150	50	200	unstructured	4500	IMRD	8	60	no
NS	NS	250	unstructured	8700	NS	NS	100	no
20 words	40	250	Objectives, Methods, Results, Conclusions	NS	IMRD	NS	NS	no
NS	NS	250	Background, Methods, Results, Conclusions	4500	NS	5	NS	no
NS	NS	250	unstructured	6000	IMRD	NS	NS	no
NS	50	250	Background, Objective, Methods, Results, Conclusions	NS	IMRD	NS	NS	no
25 words	50	250	Background and Aims, Methods, Results, Conclusions	7500	IMRD	NS	NS	no
NS	50	NS	Objectives, Methods, Results, Conclusions	NS	IMRD	NS	NS	no
NS	NS	250	NS	30	NS	30	NS	yes
NS	NS	250	Background, Scope, Approach, Key Findings, Conclusions	10	NS	7	NS	no
NS	40	250	Objectives, Methods, Results, Conclusions	6000	NS	8	NS	no
NS	NS	NS	NS	NS	IRDM	NS	NS	no
NS	NS	NS	NS	8000	NS	NS	NS	no
NS	NS	300	Rationale and Objectives, Study Design, Setting and Participants, Exposure, Outcome, Analytical Approach, Results, Limitations, Conclusions	3500	IMRD	8	50	no
NS	NS	NS	NS	NS	IRDM	NS	NS	no
97	55	250	Objectives, Methods, Results, Conclusions	3000	IMRDC	no limit	NS	yes
NS	40	300	Aims, Design, Setting, Participants, Cases, Interventions, Measurements, Findings, Conclusions	3500	NS	NS	NS	no
NS	NS	250	unstructured	NS	IMRD	NS	NS	no
NS	40	250	Objectives, Methods, Results, Conclusions	NS	IMRD	NS	NS	no
150	NS	350	Importance, Objectives, Design, Setting, Participants, Interventions, Exposures, Main Outcomes, Measures, Results, Conclusions, Relevance	3000	NS	5	75	no
NS	75	300	unstructured	4000	IMRD	6	NS	no
NS	NS	250	Background, Methods, Results, Conclusions	7500	IMRD	6	NS	no
NS	50	150	unstructured	3500	NS	NS	50	no
NS	NS	960 characters	unstructured	NS	NS	NS	NS	yes
NS	50	300	Background, Objectives, Methods, Results, Conclusions	NS	IMRD	NS	NS	no
NS	NS	200	Objectives, Study Design and Setting, Results, Conclusions	3000	IMRC	10	50	no
NS	50	250	Context, Aims, Settings and Design, Methods and Materials, Statistical Analysis, Results, Conclusions	3000	IMRD	NS	NS	yes
NS	40	250	Background, Objectives, Methods, Results, Conclusions	5000	NS	NS	NS	no
120	50	300	Aims, Methods, Results, Conclusions	9000	IMRD	7	50	no
300	NS	300	Background, Objectives, Methods, Results, Discussion	7000	IMRD	NS	NS	no
NS	NS	250	NS	NS	NS	NS	NS	no
NS	NS	350	Background, Methods, Results, Conclusions	NS	BMRDC	NS	NS	yes
NS	NS	350	Background, Methods, Results, Limitations, Conclusions	NS	BMRDC	NS	NS	yes
NS	50	300	Background, Research Question, Study Design and Methods, Results, Interpretation	3200	IMRD	NS	50	no
NS	NS	NS	NS	NS	NS	NS	NS	no
120	NS	250	Objectives, Methods, Results, Conclusions	3000	IMRD	8	no limit	no
150	60	250	unstructured	8000	IMRD	10	100	no
NS	45	no limit	Objectives, Materials and Methods, Results, Conclusions	NS	IMRD	NS	NS	no
NS	NS	250	unstructured	NS	IMRD	NS	NS	no
NS	NS	NS	NS	NS	IMRC	NS	NS	no
NS	40	250	Background, Methods, Results, Conclusions	4000	NS	7	NS	no
NS	NS	350	Background, Methods, Results, Conclusions	3000	IMRDC	10	NS	no
NS	NS	250	Aims, Materials and Methods, Results, Conclusions	3500	IMRD	5	60	no
NS	NS	250	Aims, Methods, Results, Conclusions	5000	IMRD	8	NS	no
160	NS	250	Background, Purpose, Experimental Approach, Key Results, Conclusions, Implications	4000	IMRD	10	60	no
25 words	50	NS	NS	NS	IMRD	NS	NS	yes
NS	NS	300	Objectives, Methods, Results, Significance	4000	IMRDC	6	50	no
120	50	250	Context, Objectives, Design, Setting, Patients or Other Participants, Intervention, Main Outcome Measure, Results, Conclusions	no limit	IMRD	no limit	no limit	no
NS	60	250	NS	5000	IMRD	6	50	no
NS	NS	200	unstructured	NS	IMRD	NS	NS	no
NS	NS	250	Background, Method, Results, Conclusions	4000	IMRD	6	50	no
150	NS	200	Background, Methods, Results, Conclusions	5000	IMRD	6	60	no
120	50	250	Background and Purpose, Methods, Results, Conclusions	5500	IMRDC	7	NS	no
NS	50	300	Background, Objectives, Methods, Results, Conclusions	NS	IMRD	NS	NS	no
NS	NS	250	unstructured	5000	IMRD	4	100	no
NS	50	250	Background, Methods, Results, Conclusions	3000	IMRD	6	40	no
NS	NS	350	Background, Methods, Results, Conclusions	NS	BMRDC	NS	NS	no
NS	NS	NS	Rationale, Methods, Results, Conclusions	NS	IMRDC	NS	200	no
NS	NS	350	Results, Conclusions	7500	IMRDC	NS	NS	no
125	40	350	Objective, Design, Subjects, Exposure, Main Outcome Measures, Results, Conclusions	3500	IMRDC	4	NS	no
NS	50	180	Purpose, Principal Results, Major Conclusions	5500	IMRDC	7	NS	no
NS	NS	NS	NS	NS	NS	NS	NS	no
NS	50	200	unstructured	6000	IMRD	7	NS	no
100	NS	NS	unstructured	NS	IMRDC	NS	NS	no
NS	NS	250	NS	NS	NS	NS	NS	no
100	NS	250	Objective, Methods, Results, Conclusions	3000	IMRD	8	30	no
NS	40	NS	Objectives, Experimental Design, Principal Observations, Conclusions	3500	IMRD	NS	NS	no
120	45	260	Background and Aims, Methods, Results, Conclusions	4000	IMRD	6	NS	no
NS	50	250	Purpose, Materials and Methods, Results, Conclusions	2500	IMRDC	10	30	no
NS	NS	350	Background, Main Body of Abstract, Conclusions	NS	BC	NS	NS	no
150	50	250	Objectives, Implications, Conclusions	5000	IMRD	7	100	no
NS	50	200	unstructured	NS	IMRD	NS	NS	no
100	NS	250	Objectives, Patients and Methods, Results, Conclusions	NS	NS	NS	NS	no
NS	NS	350	Background, Methods, Results, Conclusions	NS	BMRDC	NS	NS	no
NS	NS	250	Aims, Results, Innovation, Conclusions	6000	NS	10	75	no
NS	NS	250	Background, Methods, Results, Conclusions	NS	NS	NS	NS	no
NS	NS	250	unstructured	5000	IMRD	6	50	no
NS	NS	200	unstructured	NS	IMRD	NS	NS	no
NS	NS	NS	Background, Methods, Results, Conclusions	5000	IMRD	10	60	no
NS	NS	250	Background, Methods, Results, Conclusions	6000	NS	NS	NS	no
NS	30	250	Background, Methods, Results, Conclusions	6000	IMRD	7	NS	no
NS	NS	NS	NS	NS	IMRD	NS	NS	no
NS	NS	150	NS	NS	IRDM	NS	NS	yes
15 words	5 words	300	unstructured	NS	IMRD	NS	NS	no
NS	70	NS	Background, Objectives, Methods, Results, Conclusions	NS	IMRD	NS	NS	no
NS	NS	NS	NS	NS	IMRC	NS	NS	no
75	NS	300	NS	3200	IMRD	5	40	no
NS	NS	NS	Background, Methods, Results, Conclusions	NS	IMRD	NS	NS	no
150	NS	350	Importance, Objectives, Design, Setting, Participants, Interventions, Exposures, Main Outcomes, Measures, Results, Conclusions, Relevance	3000	NS	5	75	no
NS	80	300	Introduction, Methods, Results, Discussion, Conclusions	NS	NS	NS	NS	yes
120	NS	400	Background, Methods, Results, Conclusions	4500	IMRD	8	40	no
200	40	350	Rationale, Methods, Results, Conclusions	5000	IMRDC	14	60	no
150	50	250	NS	5000	IMRD	7	100	no
NS	NS	300	NS	8000	IMRC	9	NS	no
NS	50	250	Background, Methods, Results, Conclusions	3500	IMRD	6	40	no
NS	NS	350	Background, Results, Conclusions	NS	BRDCM	NS	NS	yes
85	46	250	Objectives, Design, Methods, Results, Conclusions	3500	IMRD	NS	NS	no
NS	NS	250	NS	NS	IMRDC	8	NS	yes
NS	NS	NS	NS	NS	IMRDC	NS	NS	no
NS	NS	300	unstructured	NS	IMRD	NS	NS	no
NS	40	300	unstructured	NS	NS	no limit	NS	no
130	NS	250	Background and Aims, Methods, Results, Conclusions	5000	NS	8	50	no
20 words	NS	250	NS	NS	IMRD	NS	NS	no
NS	50	250	unstructured	4000	IMRD	no limit	no limit	no
NS	45	250	unstructured	NS	IMRD	NS	NS	no
*Manuscript sections: I - Introduction; M - Materials and Methods; R - Results; D - Discussion, C - Conclusions. Abbreviations are generated by the sequence of these sections. NS - not stated.
